# Supplementary material for: Attogram-level light-induced antigen-antibody binding confined in microflow
Source: Commun Biol. 2022 Oct 6;5:1053. doi: 10.1038/s42003-022-03946-0 (PMC9537419; doi:10.1038/s42003-022-03946-0)
Supplement: Supplementary file 5 — Supplementary Data 1 [file 42003_2022_3946_MOESM5_ESM.xlsx]

## Sheet: Fig. 2c-2d 
	Figure 2c	Assembly area (μm2)							Multilayered area (μm2)						Figure 2d	Ratio of black area
	Protein concentration (pg/mL)	No. 1	No. 2	No. 3	Average	Standard Deviation (S.D.)		Protein concentration (pg/mL)	No. 1	No. 2	No. 3	Average	S.D.		Protein concentration (pg/mL)	No. 1	No. 2	No. 3	Average	S.D.			F-test	t-test	< 0.05 (significance level)
	1	4991.76	5997.02	6906.07	5964.95	957.558		1	123.01	208.03	179.11	170.05	43.228		1	0.0246426	0.0346889	0.0259352	0.0284222	0.00546544		1-5 (pg/mL)	0.0643878	0.00846578	Yes
	5	5572.31	5422.47	4617.49	5204.09	513.505		5	1368.58	1158.11	1262.7	1263.13	105.236		5	0.245604	0.213576	0.27346	0.244213	0.0299663		5-10 (pg/mL)	0.978714	0.00177753	Yes
	10	6387.01	4785.69	4741.04	5304.58	937.678		10	4387.87	3465.61	3531.59	3795.02	514.479		10	0.686999	0.724161	0.744898	0.718686	0.0293351		10-15 (pg/mL)	0.172639	0.427975	No
	15	5717.08	5544.88	6686.48	5982.81	615.446		15	4268.42	4900.29	4681.87	4616.86	320.912		15	0.746608	0.88375	0.7002	0.776853	0.0954399		15-20 (pg/mL)	0.684923	0.339943	No
	20	4757.62	4188.45	3032.76	3992.94	878.893		20	3014.44	2592.54	2259.14	2622.04	378.513		20	0.633603	0.618974	0.744912	0.665829	0.0688772		20-25 (pg/mL)	0.882442	0.15974	No
	25	4955.19	5869.45	5917.22	5580.62	542.165		25	3331.3	4698.49	4803.94	4277.91	821.482		25	0.672285	0.800499	0.811858	0.761547	0.0775117
	Fig. 2c										Fig. 2d

## Sheet: Fig. 3b
		Assembly area (μm2)							Multilayered area (μm2)						Figure3b	Ratio of black area
	Protein concentration (pg/mL)	No. 1	No. 2	No. 3	Average	S.D.		Protein concentration (pg/mL)	No. 1	No. 2	No. 3	Average	S.D.		Protein concentration (pg/mL)	No. 1	No. 2	No. 3	Average	S.D.			F-test	t-test	< 0.05 (significance level)
	1	4279.98	4850.17	2985.4	4038.52	955.547		1	6438.31	6290.44	5678.04	6135.6	403.094		1	0.664768	0.771038	0.52578	0.653862	0.122992		1-5 (pg/mL)	0.0566088	0.927269	No
	5	3416.2	3689.38	3179.23	3428.27	255.289		5	5233.63	5396.11	4939.15	5189.63	231.636		5	0.65274	0.683711	0.64368	0.660044	0.0209913		5-10 (pg/mL)	0.298856	0.37609	No
	10	2593.9	2871.28	2948.14	2804.44	186.339		10	4516.83	4674.79	4375.44	4522.35	149.751		10	0.574274	0.614205	0.673793	0.620757	0.0500817		10-20 (pg/mL)	0.684301	0.0498193	Yes
	20	3121.37	2977.76	2930.79	3009.97	99.2898		20	3995.01	4132.52	3734.49	3954.01	202.158		20	0.781317	0.720568	0.78479	0.762225	0.036118		20-50 (pg/mL)	0.343847	0.869089	No
	50	2554.93	2749.76	3260.62	2855.1	364.448		50	3697.19	3552.37	3838.19	3695.92	142.914		50	0.691046	0.774064	0.84952	0.771543	0.0792669		50-100 (pg/mL)	0.470291	0.24988	No
	100	3853.53	3683.78	3926.84	3821.38	124.678		100	4491.73	4621	4449.26	4520.66	89.4512		100	0.857917	0.797182	0.882583	0.845894	0.0439512
								Fig. 3b

## Sheet: Fig. 3d
		Assembly area (μm2)									Multilayered area (μm2)								Figure 3d	Ratio of black area
	Protein concentration (pg/mL)	No. 1	No. 2	No. 3	No. 4	No. 5	Average	S. D.		Protein concentration (pg/mL)	No. 1	No. 2	No. 3	No. 4	No. 5	Average	S. D.		Protein concentration (pg/mL)	No. 1	No. 2	No. 3	No. 4	No. 5	Average	S. D.			F-test	t-test	< 0.05 (significance level)
	0.31	1792.96	1286.09	1386.83	1259.32	1377.28	1420.5	215.507		0.31	228.52	222.24	145.66	184.7	196.8	195.584	33.1951		0.31	0.127454	0.172803	0.105031	0.146666	0.14289	0.138969	0.0250187		0.31-0.62 (pg/mL)	0.894743	0.00971026	Yes
	0.62	1464.48	1452.11	1594.63	1511.29	1663.14	1537.13	89.9429		0.62	311.42	295.67	419.74	392.21	391.37	362.082	54.9252		0.62	0.212649	0.203614	0.263221	0.25952	0.23532	0.234865	0.0268436		0.62-1.25 (pg/mL)	0.0476687	0.042923	Yes
	1.25	1640.68	1740.96	1874.7	1678.6	2166.09	1820.21	212.819		1.25	777.37	488.71	695.64	453.65	850.27	653.128	175.309		1.25	0.47381	0.280713	0.371067	0.270255	0.392537	0.357676	0.0843317		1.25-2.5 (pg/mL)	0.213595	0.00623089	Yes
	2.5	1034.24	1206.88	532.82	868.36	1081.38	944.736	260.245		2.5	545.76	614.11	294.14	457.76	667.93	515.94	146.806		2.5	0.527692	0.508841	0.552044	0.527155	0.617664	0.546679	0.0425475		2.5-5.0 (pg/mL)	0.304181	0.00321947	Yes
	5	2817.06	2499.99	2267.81	2622.33	2180.46	2477.53	259.319		5	1765.86	1899.68	1538.39	1935.14	1787.32	1785.28	155.629		5	0.626845	0.759875	0.678359	0.737947	0.819699	0.724545	0.0744319
													Fig. 3d

## Sheet: Supplementary Figure 5b 
	Protein concentration (pg/mL)	No. 1	No. 2	No. 3		Protein concentration (pg/mL)	No. 1	No. 2	No. 3		Protein concentration (pg/mL)	No. 1	No. 2	No. 3	Average	S. D.			F-test	t-test	< 0.05 (significance level)
	0.25	1669.51	1558.45	1937.8		0.25	4466.68	4448.72	4763.04		0.25	0.37377	0.350314	0.406841	0.376975	0.0283994		0.25-1 (pg/mL)	0.224653	0.124829	No
	1	1760.19	2085.06	1698.77		1	4013.36	4750.21	4032.53		1	0.438583	0.438941	0.421267	0.43293	0.0101024		1-5 (pg/mL)	0.0605585	0.264055	No
	5	1890.05	1834.76	1516.96		5	3671.79	3666.76	3706		5	0.514749	0.500376	0.409325	0.474817	0.0571707		5-25 (pg/mL)	0.00392048	0.249204	No
	25	1594.04	1954.72	2125.22		25	3771.41	4588.03	5046.96		25	0.422664	0.426048	0.421089	0.423267	0.0025337		25-250 (pg/mL)	0.00916485	0.829412	No
	250	801.09	1422.51	1667.13		250	2049.62	3055.66	3890.03		250	0.390848	0.465533	0.428565	0.428315	0.037343
						Supplementary Figure 5b

## Sheet: Supplementary Figure 6b-6c
		Absorbance@450nm			Absorbance@530nm			Absorbance@450nm-530nm
	CD9/CD63 fusion protein (pg/mL)	Abs.1	Abs.2	Abs.3	Abs.1	Abs.2	Abs.3	Abs.1	Abs.2	Abs.3	Average	No.1 Abs.1-blank	No.2 Abs.2-blank	No.3 Abs.3-blank	Average	Standard Deviation (S.D.)			F-test	t-test	< 0.05 (significance level)
	40	0.916889	0.831199	0.877011	0.0512281	0.0494989	0.051435	0.865661	0.7817	0.825576	0.824312	0.640729	0.553325	0.594277	0.59611	0.0437309		40-20 (pg/mL)	0.948152	0.00402463	Yes
	20	0.651364	0.58452	0.56974	0.0464575	0.0462755	0.0452742	0.604906	0.538245	0.524465	0.555872	0.379975	0.30987	0.293167	0.32767	0.0460602		20-10 (pg/mL)	0.683175	0.00244192	Yes
	10	0.483015	0.433484	0.426101	0.0430479	0.041209	0.0419536	0.439967	0.392275	0.384148	0.405463	0.215035	0.1639	0.152849	0.177261	0.0331763		10-5 (pg/mL)	0.891527	0.00148885	Yes
	5	0.423732	0.367021	0.361055	0.0423295	0.0415681	0.0411891	0.381403	0.325452	0.319866	0.34224	0.156471	0.0970776	0.088567	0.114039	0.0369933		5-2.5 (pg/mL)	0.921834	0.00294275	Yes
	2.5	0.387842	0.337347	0.328936	0.0420895	0.0416484	0.0404949	0.345752	0.295699	0.288441	0.309964	0.12082	0.0673238	0.0571425	0.0817623	0.0342063		2.5-1.25 (pg/mL)	0.688405	0.752726	No
	1.25	0.403208	0.34647	0.315385	0.042516	0.0409696	0.0417474	0.360692	0.3055	0.273638	0.313277	0.135761	0.0771255	0.0423388	0.0850749	0.0472155		1.25-0.625 (pg/mL)	0.476604	0.371573	No
	0.625	0.367885	0.331235	0.322924	0.0423195	0.0414436	0.0412395	0.325566	0.289791	0.281684	0.299014	0.100634	0.0614162	0.0503852	0.0708119	0.0264093		0.625-0.313 (pg/mL)	0.411818	0.0236867	Yes
	0.313	0.280172	0.278414	0.261709	0.0379174	0.0384412	0.0387083	0.242255	0.239973	0.223001	0.235076	0.0173232	0.0115983	-0.00829818	0.00687442	0.013448
	blank	0.262527	0.267524	0.27276	0.0375953	0.0391488	0.0414617	0.224932	0.228375	0.231299	0.228202	0	0	0	0	0
Supplementary Figure 6b												Supplementary Figure 6c

## Sheet: Supplementary Figure 7b- 7c
		Absorbance@450nm			Absorbance@530nm			Absorbance@450nm-530nm
	CD9/CD63 fusion protein (pg/mL)	Abs.1	Abs.2	Abs.3	Abs.1	Abs.2	Abs.3	Abs.1	Abs.2	Abs.3	Average	No. 1 Abs.1-blank	No. 2 Abs.2-blank	No. 3 Abs.3-blank	Average	Standard Deviation (S.D.)			F-test	t-test	< 0.05 (significance level)
	40	0.102257	0.103601	0.0970425	0.0358676	0.0344595	0.0338649	0.0663894	0.0691411	0.0631776	0.066236	-0.00119068	0.00851674	0.000431971	0.00258601	0.00519985		40-20 (pg/mL)	0.909907	0.656104	No
	20	0.102868	0.110655	0.101526	0.0370461	0.0424183	0.0344944	0.0658216	0.0682368	0.067032	0.0670301	-0.00175842	0.00761242	0.00428636	0.00338012	0.0047507		20-10 (pg/mL)	0.396409	0.117965	No
	10	0.10828	0.111257	0.108806	0.0351694	0.0417462	0.0359718	0.073111	0.0695111	0.0728339	0.0718187	0.00553094	0.00888675	0.0100883	0.00816867	0.00236201		10-5 (pg/mL)	0.096167	0.471633	No
	5	0.117156	0.126435	0.104518	0.0422267	0.0403418	0.0345878	0.074929	0.0860933	0.0699297	0.076984	0.00734891	0.025469	0.00718404	0.013334	0.0105095		5-2.5 (pg/mL)	0.184337	0.408214	No
	2.5	0.109073	0.109468	0.108632	0.0381181	0.0426324	0.0358388	0.0709553	0.0668357	0.0727933	0.0701948	0.0033753	0.00621131	0.0100477	0.00654477	0.00334867		2.5-1.25 (pg/mL)	0.301063	0.965319	No
	1.25	0.105476	0.106183	0.116874	0.0384201	0.0408902	0.0390328	0.0670559	0.0652927	0.0778415	0.0700634	-0.000524156	0.00466837	0.0150959	0.00641336	0.00795487		1.25-0.625 (pg/mL)	0.251929	0.166841	No
	0.625	0.103901	0.104257	0.102541	0.0398906	0.0429737	0.0375159	0.0640108	0.0612836	0.0650255	0.06344	-0.00356924	0.000659266	0.00227988	-0.00021003	0.0030199
	blank	0.105743	0.0979533	0.0991168	0.038163	0.0373289	0.0363712	0.06758	0.0606243	0.0627456	0.06365	0	0	0	0	0.00356495
Supplementary Figure 7b											Supplementary Figure 7c
